# Supplementary material for: Non-Covalent Binding of Tripeptides-Containing Tryptophan to Polynucleotides and Photochemical Deamination of Modified Tyrosine to Quinone Methide Leading to Covalent Attachment
Source: Molecules. 2021 Jul 16;26(14):4315. doi: 10.3390/molecules26144315 (PMC8306964; doi:10.3390/molecules26144315)
Supplement: Supplementary file 1 [file molecules-26-04315-s001.zip]

Archive with 1 entries (1 files):
- molecules-1291283-supplementary.pdf
